# Supplementary material for: Ecological traps: evidence of a fitness cost in a cavity-nesting bird
Source: Oecologia. 2021 Jun 21;196(3):735–45. doi: 10.1007/s00442-021-04969-w (PMC8292250; doi:10.1007/s00442-021-04969-w)
Supplement: Supplementary file 1 — Supplementary file1 (XLSX 147 kb) [file 442_2021_4969_MOESM1_ESM.xlsx]

## Sheet: summary
	Pine	Pine		Birch	Spruce	Total living			Canopy.vol. living						Biomass (g/m-2)						GREAT TIT
	basal area(m2/ha)	total-dead	canopy cover (%)	basal area	basal area	basal area	%damaged trees	%healthy trese	pine_damaged	pine_healthy	birch	spruce	total		Average	1st funnel	2nd funnel	3rd funnel			Number of nests	Clutch size							Fledgling number							Fledgling body mass (g)
D01	32.6333	32.6333	11.849	0	0	32.6333	71.4286	28.5714	815.494	631.829			1447.32		0.357	0.28	0.37	0.42			4	11	10	10	13				4	5	5	3				17	17.2	17.1	16.7	16.8	16.6	16.4	16.8	16.9	17.1	17.3	16.8	16.4	16.5
D02	38.0528	38.0528	31.1198	2.12656	0	40.1794	0	100		1781.18			1781.18		0.86	0.9	0.94	0.74			6	10	14	10	12	11	11		9	8	10	11	10	9		18.1	17.3	17.8	17.5	18	17.4	17	17.5	17.4	17.6	17.5	17.3	17.2	17.5
D03	29.4181	29.2218	31.0547	0	0	29.2218	0	100		1489.37			1489.37		0.85	0.81	0.89	0.85			7	12	11	10	11	10	12	11	11	10	9	10	9	10	11	17.5	17.4	17.9	17.8	17.2	17.4	17.5	17.5	17.8	17.6	17.5	17.6	17.3	17.5
D04	27.6	21.2532	13.4766	0.485965	0	21.7391	60	40	480.419	377.461			857.879		0.5	0.44	0.5	0.56			5	11	11	10	13	10			6	6	7	4	8			17	16.5	16.9	16.4	17.3	17.2	17	16.7	16.6	16.9	16.5	16.7	16.8	16.9
D05	46.8294	43.8781	23.0469	0.281192	0.138544	44.2978	26.6667	73.3333	498.994	1913.58			2412.57		0.79	0.83	0.81	0.73			6	10	11	10	12	12	11		9	8	10	9	8	10		17.1	16.9	17.2	17.4	16.3	16.6	17	16.7	17.1	16.7	17	16.5	16.6	16.8
D06	20.9729	11.7661	7.7474	0	0	11.7661	80	20	365.201	161.991			527.192		0.23	0.12	0.36	0.23			5	10	12	13	11	10			4	5	6	2	5			16.4	16.5	16.3	16.5	16.4	16.8	16.6	16.5	16.5	16.3	16.6	16.7	16.2	16.4
D07	28.5464	21.2888	17.0573	0.254332	0	21.5432	83.3333	16.6667	563.001	638.882			1201.88		0.25	0.28	0.17	0.3			5	11	11	10	10	12			4	3	5	6	3			16.3	16.4	16.9	16.4	16.5	16.3	16.6	16.7	16.3	16.4	16.5	16.3	17	16.7
D08	31.6519	28.1549	17.7734	1.3565	0	29.5114	63.6364	36.3636	805.259	481.398			1286.66		0.55	0.52	0.66	0.48			5	10	10	11	12	10			5	6	5	6	6			16.6	16.8	16.8	17.2	16.3	16.9	16.5	16.9	16.8	16.5	16.6	16.7	16.8	16.5
D09	48.5542	48.5542	47.9167	0.229022	0	48.7832	0	100		2747.47			2747.47		1.04	1.07	1.01	1.05			6	11	11	11	10	12	10		11	10	10	10	10	8		17.6	17.5	18	18.1	17.4	17.6	17.2	17.1	17.5	17.6	17.7	17.4	17.4	17.7
D10	36.6027	36.1063	30.8594	0	0	36.1063	0	100		1764.61			1764.61		0.9	0.79	0.98	0.94			5	10	11	11	12	11			10	9	10	11	9			17.3	17.7	17.6	17.4	17.5	17.4	17.2	17.8	17.9	17.6	17.7	18.3	18.1	17.4
D11	59.5179	55.1541	34.3099	0.229022	0	55.3831	0	100	153.168	2672.54			2825.71		0.96	0.86	1.09	0.92			5	10	11	12	11	10			9	11	11	10	10			17.4	17.9	17.5	17.2	17.4	17.3	17.8	17.5	17.9	18.1	17.6	17.4	17.6	17.5
																																					Different colors represent different nest boxes.
[truncated: 34 more columns]

## Sheet: cover
													Pine	Pine		Birch	Spruce	Total living				Can.vol.living
	D01	Plot	N	S	E	W		canopy cover (%)					basal area(m2/ha)	total-dead	canopy cover (%)	basal area	basal area	basal area	%bojāti koki	canopy cover (%)	%veseli koki	pine_bojat	pine_veseli	birch	spruce	total
		N	13	10	9	15	D01	11.849				D01	32.6333	32.6333	11.849	0	0	32.6333	71.4286	11.849	28.5714	815.494	631.829			1447.32
		S	8	7	8	6	D02	31.1198				D02	38.0528	38.0528	31.1198	2.12656	0	40.1794	0	31.1198	100		1781.18			1781.18
		E	15	12	12	12	D03	31.0547				D03	29.4181	29.2218	31.0547	0	0	29.2218	0	31.0547	100		1489.37			1489.37
		W	15	14	13	13	D04	13.4766				D04	27.6	21.2532	13.4766	0.485965	0	21.7391	0.6	13.4766	99.4	480.419	377.461			857.879
	D02	N	31	27	30	26	D05	23.0469				D05	46.8294	43.8781	23.0469	0.281192	0.138544	44.2978	26.6667	23.0469	73.3333	498.994	1913.58			2412.57
		S	28	29	27	21	D06	7.7474				D06	20.9729	11.7661	7.7474	0	0	11.7661	80	7.7474	20	365.201	161.991			527.192
		E	31	28	20	22	D07	17.0573				D07	28.5464	21.2888	17.0573	0.254332	0	21.5432	83.3333	17.0573	16.6667	563.001	638.882			1201.88
		W	47	39	40	32	D08	17.7734				D08	31.6519	28.1549	17.7734	1.3565	0	29.5114	63.6364	17.7734	36.3636	805.259	481.398			1286.66
	D03	N	46	46	31	31	D09	47.9167				D09	48.5542	48.5542	47.9167	0.229022	0	48.7832	0	47.9167	100		2747.47			2747.47
		S	16	15	18	18	D10	30.8594				D10	36.6027	36.1063	30.8594	0	0	36.1063	0	30.8594	100		1764.61			1764.61
		E	25	27	35	33	D11	34.3099				D11	59.5179	55.1541	34.3099	0.229022	0	55.3831	0	34.3099	100	153.168	2672.54			2825.71
		W	40	29	31	36	K01	47.0703
	D04	N	15	10	12	14	K02	27.2786				K01	26.1477	35.7899	45.1875	0	9.64218	45.432	0		100		1413.03	0	1446.15	2859.18
		S	9	6	10	11	K03	53.1901				K02	23.6227	32.218	26.1875	0	8.59536	40.8134	0		100		1291.7	0	842.161	2133.86
		E	9	4	16	9	K04	46.6146				K03	38.3114	59.0984	51.0625	0	20.787	79.8854	0		100		2340.24	0	2765.28	5105.53
		W	34	19	10	19	K05	52.7344				K04	19.3537	29.5695	44.75	0	10.2159	39.7854	0		100		955.532	0	1466.13	2421.66
	D05	N	24	25	20	20	K06	52.2786				K05	8.60779	26.6078	50.625	0.483982	17.516	44.6077	0		100		435.982	102.99	3021.95	3560.92
		S	29	24	28	11	K07	48.3724				K06	0	36.9024	50.1875	0	36.9024	73.8049	0		100		0	0	4947.34	4947.34
		E	28	21	20	18	K08	52.6693				K07	1.78147	2.03044	46.4375	0	0.24897	2.27941	0		100		2163.93	0	1621.46	3785.39
		W	20	26	24	16	K09	29.2969				K08	36.7687	38.9184	50.5625	0.907626	1.24205	41.0681	0		100		1961.41	165.726	342.396	2469.53
D06	D06	N	9	6	7	3	K10	30.013				K09	28.8644	33.2017	28.125	0.255176	4.08211	37.539	0		100		1504.49	63.4571	640.13	2208.08
		S	5	5	1	4						K10	25.194	31.5574	28.8125	0.204282	6.15909	37.9207	0		100		1225.82	53.6279	958.286	2237.73
		E	7	5	6	8
		W	20	10	17	6
D07	D07	N	17	17	15	17
		S	23	20	21	21
		E	11	12	12	14
		W	13	19	14	16
D08	D08	N	16	26	27	20
		S	13	17	15	17
		E	28	26	5	10
		W	12	11	15	15
	D09	N	44	43	33	39
		S	58	52	38	46
		E	65	37	38	52
		W	50	52	37	52
	D10	N	21	22	27	33
		S	34	33	31	33
		E	31	28	31	32
		W	28	28	28	34
	D11	N	40	30	16	33
		S	33	39	33	44
		E	34	29	34	23
		W	29	54	14	42
	K01	N	45	56	50	54
		S	63	40	27	37
		E	45	44	37	33
		W	47	50	53	42
	K02	N	25	29	37	18
		S	20	19	16	20
		E	23	18	21	38
		W	21	41	34	39
	K03	N	49	37	44	27
		S	43	58	47	50
		E	44	63	59	55
		W	68	58	47	68
	K04	N	58	41	48	70
		S	37	51	39	26
		E	36	35	33	27
		W	66	56	50	43
	K05	N	51	58	47	39
		S	47	57	50	46
		E	61	60	54	50
		W	34	58	53	45
	K06	N	76	60	45	56
		S	45	55	21	43
		E	61	56	45	44
		W	57	42	49	48
	K07	N	26	22	27	22
		S	61	49	57	27
		E	39	48	62	64
		W	51	60	69	59
	K08	N	42	55	60	42
		S	70	50	52	62
		E	47	43	54	55
		W	32	55	48	42
	K09	N	23	36	25	27
		S	30	34	35	43
		E	34	26	29	24
		W	33	18	19	14
	K10	N	17	18	39	24
		S	26	29	29	23
		E	21	42	37	28
		W	41	36	25	26

## Sheet: DBH
		DBH							Basal area per tree						Basal area (m2/ha)
		Pine	Pusdzīva	Birch	Dead pine/spruce	Spruce			Pine	Pusdzīva	Birch	Dead pine	Spruce		Pine	Pusdzīva	Birch	Dead pine	Spruce	total	total-dead
D01	N	42.2	x						0.139867	x	0	0	0	D01	32.6333		0	0	0	32.6333	32.6333
	S	34.7	x						0.094569	x	0	0	0	D02	35.9263		2.12656	0	0	38.0528	38.0528
		31	x						0.0754768	x	0	0	0	D03	29.2218		0	0.19635	0	29.4181	29.2218
		36.5	x						0.104635	x	0	0	0	D04	20.7672		0.485965	6.34684	0	27.6	21.2532
		28.6	x						0.0642424	x	0	0	0	D05	43.4583		0.281192	2.95131	0.138544	46.8294	43.8781
		26	x						0.0530929	x	0	0	0	D06	11.7661		0	9.20681	0	20.9729	11.7661
	E	39							0.119459		0	0	0	D07	21.0345		0.254332	7.25757	0	28.5464	21.2888
		40.7							0.1301		0	0	0	D08	26.7984		1.3565	3.49699	0	31.6519	28.1549
	W	44.5							0.155528		0	0	0	D09	48.3252		0.229022	0	0	48.5542	48.5542
		29.8	x						0.0697465	x	0	0	0	D10	36.1063		0	0.496391	0	36.6027	36.1063
		29.8							0.0697465		0	0	0	D11	54.9251		0.229022	4.36383	0	59.5179	55.1541
		32.8	x						0.0844963	x	0	0	0
		29.3	x						0.0674256	x	0	0	0	K01	26.1477		0	0	9.64218	35.7899	35.7899
		31.3	x						0.0769447	x	0	0	0	K02	23.6227		0	0	8.59536	32.218	32.218
D02	N	34							0.090792		0	0	0	K03	38.3114		0	1.05683	20.787	60.1552	59.0984
		38.2							0.114608		0	0	0	K04	19.3537		0	1.02968	10.2159	30.5992	29.5695
		24.5							0.0471435		0	0	0	K05	8.60779		0.483982	1.04342	17.516	27.6512	26.6078
		26.3							0.0543252		0	0	0	K06	0		0	3.80891	36.9024	40.7113	36.9024
		26.4							0.0547391		0	0	0	K07	1.78147		0	0.0782453	0.24897	2.10869	2.03044
	S	26.8							0.0564104		0	0	0	K08	36.7687		0.907626	0	1.24205	38.9184	38.9184
		23.5							0.0433736		0	0	0	K09	28.8644		0.255176	0	4.08211	33.2017	33.2017
		34.8							0.0951149		0	0	0	K10	25.194		0.204282	0.321699	6.15909	31.8791	31.5574
		28							0.0615752		0	0	0
		27.5							0.0593957		0	0	0
		27							0.0572555		0	0	0
	E	31.5		5.7					0.0779311		0.00255176	0	0
		32.8							0.0844963		0	0	0
		26.3							0.0543252		0	0	0
		27.3							0.0585349		0	0	0
		32							0.0804248		0	0	0
		35.7							0.100098		0	0	0
		20.8							0.0339795		0	0	0
		24.1							0.0456167		0	0	0
	W	8		14.3					0.00502655		0.0160606	0	0
		45.4		15.3					0.161883		0.0183854	0	0
				5.2					0		0.00212372	0	0
				11.2					0		0.00985203	0	0
				6.3					0		0.00311725	0	0
				13.4					0		0.0141026	0	0
				15.5					0		0.0188692	0	0
D03	N	16.1			10				0.0203583		0	0.00785398	0
		25.6							0.0514719		0	0	0
		7.4							0.00430084		0	0	0
		14.1							0.0156145		0	0	0
		20.1							0.0317309		0	0	0
		26.5							0.0551546		0	0	0
		16.4							0.0211241		0	0	0
		7.8							0.00477836		0	0	0
		27.7							0.0602628		0	0	0
	S	24.8							0.0483051		0	0	0
		17.4							0.0237787		0	0	0
		31.3							0.0769447		0	0	0
	E	29.4							0.0678867		0	0	0
		29.2							0.0669662		0	0	0
		25							0.0490874		0	0	0
		32.8							0.0844963		0	0	0
		34.6							0.0940247		0	0	0
	W	21.5							0.036305		0	0	0
		32							0.0804248		0	0	0
		20.8							0.0339795		0	0	0
		37.5							0.110447		0	0	0
		16.7							0.021904		0	0	0
		14							0.0153938		0	0	0
		15							0.0176715		0	0	0
		21.3							0.0356327		0	0	0
		22.8							0.0408281		0	0	0
D04	N	25		4.5	13.6				0.0490874		0.00159043	0.0145267	0
		37	x	6.5	11.2				0.107521	x	0.00331831	0.00985203	0
		23.7	x						0.044115	x	0	0	0
		17.1	x						0.0229658	x	0	0	0
		16.2	x						0.020612	x	0	0	0
		13.6							0.0145267		0	0	0
		18.4							0.0265904		0	0	0
	S	33.6	x		24.4				0.0886683	x	0	0.0467595	0
		27.4	x		27.2				0.0589646	x	0	0.0581069	0
		25.8							0.0522792		0	0	0
	E	22	x	11	23.5				0.0380133	x	0.00950332	0.0433736	0
					15.1				0		0	0.0179079	0
					28.4				0		0	0.0633471	0
	W	28.3		8					0.0629018		0.00502655	0	0
		34.5	x						0.093482	x	0	0	0
		26	x						0.0530929	x	0	0	0
		35.3							0.0978677		0	0	0
D05	Z	30.2	x		24.8				0.0716315	x	0	0.0483051	0
		30							0.0706858		0	0	0
		36.7	x						0.105784	x	0	0	0
		43.3	x						0.147254	x	0	0	0
		37							0.107521		0	0	0
		37.3	x						0.109272	x	0	0	0
	S	31							0.0754768		0	0	0
		40.3							0.127556		0	0	0
		34.3							0.0924013		0	0	0
		38.7							0.117628		0	0	0
		27.4							0.0589646		0	0	0
		37.2							0.108687		0	0	0
	E	57		8.9	5.4	8.4			0.255176		0.00622114	0.00229022	0.00554177
		34		8	11.1				0.090792		0.00502655	0.00967689	0
					8.7				0		0	0.00594468	0
					8.9				0		0	0.00622114	0
					13.9				0		0	0.0151747	0
					10.6				0		0	0.00882473	0
					9.5				0		0	0.00708822	0
					13.6				0		0	0.0145267	0
	W	50.4							0.199504		0	0	0
D06	Z	38.8			31.7				0.118237		0	0.0789239	0
		38	x		33.6				0.113411	x	0	0.0886683	0
	S	39	x		33.5				0.119459	x	0	0.0881413	0
					18				0		0	0.0254469	0
	E	24.2	x						0.0459961	x	0	0	0
		30.6	x						0.0735415	x	0	0	0
	W				33.3				0		0	0.087092	0
D07	N	43		9.2					0.14522		0.00664761	0	0
	S	47	x						0.173494	x	0	0	0
		50.2							0.197923		0	0	0
		39.7	x						0.123786	x	0	0	0
		33.5							0.0881413		0	0	0
	E				44.8				0		0	0.157633	0
	W	37.9	x	6.7	41.1				0.112815	x	0.00352565	0.13267	0
D08	N	38.5		9.1					0.116416		0.00650388	0	0
				11.6					0		0.0105683	0	0
				6.2					0		0.00301907	0	0
				7.6					0		0.00453646	0	0
				12.6					0		0.012469	0	0
	S	34		10.7					0.090792		0.00899202	0	0
		38.3		10.2					0.115209		0.00817128	0	0
		29.1							0.0665083		0	0	0
	E	46.7	x						0.171287	x	0	0	0
	W	30.4	x		34				0.0725834	x	0	0.090792	0
		26	x		25				0.0530929	x	0	0.0490874	0
		27.2	x						0.0581069	x	0	0	0
		42.2	x						0.139867	x	0	0	0
		35	x						0.0962113	x	0	0	0
		34.2	x						0.0918633	x	0	0	0
D09	N	42.7							0.143201		0	0	0
		32.6							0.083469		0	0	0
		35.9							0.101223		0	0	0
		40.9							0.131382		0	0	0
		30.9							0.0749906		0	0	0
		37.5							0.110447		0	0	0
	S	35.2							0.097314		0	0	0
		39							0.119459		0	0	0
		21.3							0.0356327		0	0	0
		34.7							0.094569		0	0	0
		61.2							0.294166		0	0	0
	E	23							0.0415476		0	0	0
		37							0.107521		0	0	0
		22.3							0.0390571		0	0	0
		33.2							0.0865697		0	0	0
		32.6							0.083469		0	0	0
		35.6							0.0995382		0	0	0
	W	21.7							0.0369836		0	0	0
		35.2							0.097314		0	0	0
		26.5							0.0551546		0	0	0
				10.8					0		0.00916088	0	0
D10	Z	34							0.090792		0	0	0
		27.5							0.0593957		0	0	0
		28.5							0.063794		0	0	0
		33							0.0855299		0	0	0
		23.5							0.0433736		0	0	0
	S	34							0.090792		0	0	0
		38.4							0.115812		0	0	0
		28							0.0615752		0	0	0
		32							0.0804248		0	0	0
		39							0.119459		0	0	0
	E	21.8							0.0373253		0	0	0
		35.9							0.101223		0	0	0
		39							0.119459		0	0	0
	R	33.9			15.9				0.0902587		0	0.0198557	0
		23.1							0.0419096		0	0	0
		24.5							0.0471435		0	0	0
		28.1							0.0620158		0	0	0
		29.6							0.0688134		0	0	0
		17.6							0.0243285		0	0	0
		22.8							0.0408281		0	0	0
D11	Z	46.3			41.8				0.168365		0	0.137228	0
		36	x						0.101788		0	0	0
	D	39.1							0.120072		0	0	0
		26.3							0.0543252		0	0	0
	A	46.4							0.169093		0	0	0
		38.8							0.118237		0	0	0
		40.3							0.127556		0	0	0
		30.6							0.0735415		0	0	0
		36.8							0.106362		0	0	0
		25.3							0.0502726		0	0	0
		32.8							0.0844963		0	0	0
		27.4	x	10.8					0.0589646		0.00916088	0	0
	R	29.4							0.0678867		0	0	0
		48.2							0.182467		0	0	0
		36.6							0.105209		0	0	0
		35.7							0.100098		0	0	0
		37.2							0.108687		0	0	0
		38.4							0.115812		0	0	0
		36.4							0.104062		0	0	0
		32.2			21.8				0.0814332		0	0.0373253	0
		22							0.0380133		0	0	0
		27.7							0.0602628		0	0	0
									0		0	0	0
									0		0	0	0
K01	N	35.6				16.8			0.0995382		0	0	0.0221671
		45.9				23.6			0.165468		0	0	0.0437435
		45.8							0.164748		0	0	0
	S	38				25.4			0.113411		0	0	0.0506707
		25.5				27.3			0.0510705		0	0	0.0585349
		29.3							0.0674256		0	0	0
	E	42.4				15.7			0.141196		0	0	0.0193593
						12.6			0		0	0	0.012469
						31.7			0		0	0	0.0789239
	W	43.4				15.3			0.147934		0	0	0.0183854
		34.8				32.2			0.0951149		0	0	0.0814332
K02	N	31.3				43.7			0.0769447		0	0	0.149987
		46.1							0.166914		0	0	0
	S	37.8							0.112221		0	0	0
	E	38.7							0.117628		0	0	0
		30							0.0706858		0	0	0
		33							0.0855299		0	0	0
	W	49.5				27			0.192442		0	0	0.0572555
		39.5				41.7			0.122542		0	0	0.136572
K03	N	40.5				42.7			0.128825		0	0	0.143201
		47.5				43.6			0.177205		0	0	0.149301
		46.8				22.6			0.172021		0	0	0.040115
						20.4			0		0	0	0.0326851
	S	49.9			23.2	20.2			0.195565		0	0.0422733	0.0320474
		31.9				11.5			0.0799229		0	0	0.0103869
		47.5				16.1			0.177205		0	0	0.0203583
						10.2			0		0	0	0.00817128
						14.5			0		0	0	0.016513
						31.8			0		0	0	0.0794226
						13.8			0		0	0	0.0149571
	A	32.3				11.2			0.0819398		0	0	0.00985203
		44.5				11			0.155528		0	0	0.00950332
		41.1				26.6			0.13267		0	0	0.0555716
	R	54.3				10			0.231574		0	0	0.00785398
						14.8			0		0	0	0.0172034
						15.2			0		0	0	0.0181458
						46			0		0	0	0.16619
K04	N	39			22.9	32.2			0.119459		0	0.0411871	0.0814332
		36.3				24.3			0.103491		0	0	0.046377
						13.9			0		0	0	0.0151747
						11			0		0	0	0.00950332
						11			0		0	0	0.00950332
	S	27.7				25.5			0.0602628		0	0	0.0510705
		24.8				22.5			0.0483051		0	0	0.0397608
	E	25.2				26.9			0.0498759		0	0	0.0568322
		37.6				35.5			0.111036		0	0	0.0989798
		28.6							0.0642424		0	0	0
		38							0.113411		0	0	0
	W	36.4							0.104062		0	0	0
K05	N	18.6			10.2	21.2			0.0271716		0	0.00817128	0.0352989
		19.4			11.1	13.2			0.0295592		0	0.00967689	0.0136848
		23.5				17			0.0433736		0	0	0.022698
	S					17.8			0		0	0	0.0248846
						16.3			0		0	0	0.0208672
						10.6			0		0	0	0.00882473
						12.3			0		0	0	0.0118823
						24			0		0	0	0.0452389
						16.5			0		0	0	0.0213825
						14.8			0		0	0	0.0172034
						13.5			0		0	0	0.0143139
						11.5			0		0	0	0.0103869
						18.5			0		0	0	0.0268803
	E					22.5			0		0	0	0.0397608
						27.6			0		0	0	0.0598285
						19			0		0	0	0.0283529
						31			0		0	0	0.0754768
						30.3			0		0	0	0.0721066
		31.1		15.7	14	25.5			0.0759645		0.0193593	0.0153938	0.0510705
		13.7							0.0147411		0	0	0
	W	23.2			10.4	17.7			0.0422733		0	0.00849487	0.0246057
		32.6				18.2			0.083469		0	0	0.0260155
		18.8				25.2			0.0277591		0	0	0.0498759
K06	N					11.1			0		0	0	0.00967689
						13.1			0		0	0	0.0134782
	S				10.6	35.1			0		0	0.00882473	0.0967618
						11.2			0		0	0	0.00985203
						11.1			0		0	0	0.00967689
						13.8			0		0	0	0.0149571
						27.3			0		0	0	0.0585349
						13.6			0		0	0	0.0145267
						19.2			0		0	0	0.0289529
						41			0		0	0	0.132025
						29.2			0		0	0	0.0669662
						26.8			0		0	0	0.0564104
	E					31.4			0		0	0	0.0774371
						26.7			0		0	0	0.0559902
						13			0		0	0	0.0132732
						26.1			0		0	0	0.0535021
						21.3			0		0	0	0.0356327
						22.5			0		0	0	0.0397608
						22.2			0		0	0	0.0387076
						34.9			0		0	0	0.0956623
	W				32.8	17.6			0		0	0.0844963	0.0243285
					13.1	12.7			0		0	0.0134782	0.0126677
					10.2	31.1			0		0	0.00817128	0.0759645
					13.7	11			0		0	0.0147411	0.00950332
					11.6	41.1			0		0	0.0105683	0.13267
					12.4	14.1			0		0	0.0120763	0.0156145
						36.8			0		0	0	0.106362
						27.4			0		0	0	0.0589646
						38.8			0		0	0	0.118237
K07	N	34.3							0.0924013		0	0	0
		29							0.066052		0	0	0
		29.5							0.0683493		0	0	0
		27.6							0.0598285		0	0	0
		42.2							0.139867		0	0	0
	S	22.8			21	12.8			0.0408281		0	0.0346361	0.012868
		34.4				11			0.0929409		0	0	0.00950332
		26				14			0.0530929		0	0	0.0153938
						18.7			0		0	0	0.0274646
						12.4			0		0	0	0.0120763
						11.6			0		0	0	0.0105683
	A	24			13.8	11.9			0.0452389		0	0.0149571	0.011122
		21.7				10.9			0.0369836		0	0	0.00933132
		32				12.7			0.0804248		0	0	0.0126677
		30				14.4			0.0706858		0	0	0.016286
		25.4				11			0.0506707		0	0	0.00950332
		31.1							0.0759645		0	0	0
	R	31.8			19.1	14.9			0.0794226		0	0.0286521	0.0174366
		25.3				10			0.0502726		0	0	0.00785398
		35.6				11.9			0.0995382		0	0	0.011122
		29.4				14.8			0.0678867		0	0	0.0172034
		28.6				15.1			0.0642424		0	0	0.0179079
		28.4				16.8			0.0633471		0	0	0.0221671
		34.5				10.4			0.093482		0	0	0.00849487
		41.3							0.133965		0	0	0
		32.4							0.082448		0	0	0
		30.6							0.0735415		0	0	0
K08	N	31.1							0.0759645		0	0	0
		48.2							0.182467		0	0	0
		49.6							0.193221		0	0	0
		26.1							0.0535021		0	0	0
	S	31.5		21.5		14.6			0.0779311		0.036305	0	0.0167415
		20				11.1			0.0314159		0	0	0.00967689
		42.1							0.139205		0	0	0
		30							0.0706858		0	0	0
	E	27.4				13.4			0.0589646		0	0	0.0141026
		19.5				10.8			0.0298648		0	0	0.00916088
		36							0.101788		0	0	0
		29.5							0.0683493		0	0	0
	W	23.5							0.0433736		0	0	0
		35.8							0.10066		0	0	0
		16.2							0.020612		0	0	0
		23.5							0.0433736		0	0	0
		24.8							0.0483051		0	0	0
		19.6							0.0301719		0	0	0
		28.9							0.0655972		0	0	0
		21.2							0.0352989		0	0	0
K09	N	33.6							0.0886683		0	0	0
		36.5							0.104635		0	0	0
		36.8							0.106362		0	0	0
		39.2							0.120687		0	0	0
		34.8							0.0951149		0	0	0
	S	10.7		11.4		30			0.00899202		0.010207	0	0.0706858
		19.5				23			0.0298648		0	0	0.0415476
		25.7	x			17			0.0518748		0	0	0.022698
	A	32.5				19			0.0829577		0	0	0.0283529
		46.2							0.167639		0	0	0
		25.7							0.0518748		0	0	0
		39.6							0.123163		0	0	0
	W	18.7							0.0274646		0	0	0
		16.2							0.020612		0	0	0
		17.2							0.0232352		0	0	0
		12.1							0.011499		0	0	0
		12.6							0.012469		0	0	0
		18.7							0.0274646		0	0	0
K10	N	29.9		10.2					0.0702154		0.00817128	0	0
	S	30.8			12.8				0.074506		0	0.012868	0
		18.6							0.0271716		0	0	0
		22							0.0380133		0	0	0
		22							0.0380133		0	0	0
		31.5							0.0779311		0	0	0
		19.8							0.0307907		0	0	0
		15.5							0.0188692		0	0	0
		27							0.0572555		0	0	0
		27.2							0.0581069		0	0	0
	E	33.2				30.5			0.0865697		0	0	0.0730617
						29			0		0	0	0.066052
	W	23.5				17.5			0.0433736		0	0	0.0240528
		29.3				20.8			0.0674256		0	0	0.0339795
		29.3				17.9			0.0674256		0	0	0.0251649
		16.6				17.5			0.0216424		0	0	0.0240528
		27							0.0572555		0	0	0
		33.8							0.089727		0	0	0
		23.3							0.0426385		0	0	0
		22.8							0.0408281		0	0	0

## Sheet: calc_vol
	DBH						Pine exponetial model		Canopy volume
	Pine	Pusdzīva	Birch	Dead pine/spruce	Spruce			pine	birch	spruce		Priede bojāt	Priede vesela	birch	spruce	total
D01	42.2	x					D01	186.256			D01	815.494	631.829			1447.32
	34.7	x						93.4988			D02		1781.18			1781.18
	31	x						66.5502			D03		1489.37			1489.37
	36.5	x						110.316			D04	480.419	377.461			857.879
	28.6	x						53.3791			D05	498.994	1913.58			2412.57
	26	x						42.0351			D06	365.201	161.991			527.192
	29.8	x						59.6019			D07	563.001	638.882			1201.88
	32.8	x						78.5203			D08	805.259	481.398			1286.66
	29.3	x						56.9255			D09		2747.47			2747.47
	31.3	x						68.4103			D10		1764.61			1764.61
	39							153.557			D11	153.168	2672.54			2825.71
	40.7							172.585
	44.5							224.081			K01		1413.03	0	1446.15	2859.18
	29.8							81.6055			K02		1291.7	0	842.161	2133.86
D02	34						D02	108.908			K03		2340.24	0	2765.28	5105.53
	38.2							145.344			K04		955.532	0	1466.13	2421.66
	24.5							56.6962			K05		435.982	102.99	3021.95	3560.92
	26.3							64.1609			K06		0	0	4947.34	4947.34
	26.4							64.6033			K07		2163.93	0	1621.46	3785.39
	26.8							66.4036			K08		1961.41	165.726	342.396	2469.53
	23.5							52.9311			K09		1504.49	63.4571	640.13	2208.08
	34.8							115.062			K10		1225.82	53.6279	958.286	2237.73
	28							72.1112
	27.5							69.6757
	27							67.3225
	31.5		5.7					91.7174	22.2327
	32.8							100.288
	26.3							64.1609
	27.3							68.7247
	32							94.9233
	35.7							122.402
	20.8							43.968
	24.1							55.159
	8		14.3					18.2453	89.4163
	45.4		15.3					238.376	99.0454
			5.2						19.3492
			11.2						61.7802
			6.3						25.8678
			13.4						81.0401
			15.5						101.011
D03	16.1			10			D03	31.8329
	25.6							61.1478
	7.4							17.5084
	14.1							27.7454
	20.1							41.9031
	26.5							65.0487
	16.4							32.4959
	7.8							17.9963
	27.7							70.6399
	24.8							57.8771
	17.4							34.8074
	31.3							90.4655
	29.4							79.393
	29.2							78.3094
	25							58.678
	32.8							100.288
	34.6							113.492
	21.5							46.1345
	32							94.9233
	20.8							43.968
	37.5							138.518
	16.7							33.1728
	14							27.5554
	15							29.5155
	21.3							45.5048
	22.8							50.4454
D04	37	x	6.5	11.2			D04	115.503	27.1205
	23.7	x						34.0272
	17.1	x						18.554
	16.2	x						17.0813
	33.6	x		24.4				84.51
	27.4	x		27.2				47.806
	22	x	11	23.5				29.106	60.1186
	34.5	x						91.7962
	26	x						42.0351
	25		4.5	13.6				58.678	15.5472
	13.6							26.8083
	18.4							37.2833
	25.8							61.9939
				15.1
				28.4
	28.3		8					73.6132	37.1316
	35.3							119.084
D05	30.2	x		24.8			D05	61.8334
	36.7	x						112.362
	43.3	x						206.067
	37.3	x						118.731
	30							82.7347
	37							133.84
	31							88.6197
	40.3							167.906
	34.3							111.176
	38.7							150.424
	27.4							69.1986
	37.2							135.692
	57		8.9	5.4	8.4			528.977	43.6315	55.8265
	34		8	11.1				108.908	37.1316
				8.7
				8.9
				13.9
				10.6
				9.5
				13.6
	50.4							336.106
D06	38	x		33.6			D06	126.619
	39	x		33.5				138.806
	24.2	x						35.627
	30.6	x						64.1484
	38.8			31.7				151.461
				18
				33.3				10.5296
D07	47	x					D07	289.512
	39.7	x						148.028
	37.9	x	6.7	41.1				125.461	28.393
	43		9.2					202.135	45.876
	50.2							331.518
	33.5							105.229
				44.8
D08	46.7	x					D08	281.64
	30.4	x		34				62.9803
	26	x		25				42.0351
	27.2	x						46.9355
	42.2	x						186.256
	35	x						96.1122
	34.2	x						89.3002
	38.5		9.1					148.371	45.1235
			11.6						65.1492
			6.2						25.2491
			7.6						34.3587
			12.6						73.8326
	34		10.7					108.908	57.6552
	38.3		10.2					146.346	53.6279
	29.1							77.7731
D09	42.7						D09	198.01
	32.6							98.9187
	35.9							124.096
	40.9							174.973
	30.9							88.0128
	37.5							138.518
	35.2							118.268
	39							153.557
	21.3							45.5048
	34.7							114.274
	61.2							705.952
	23							51.1434
	37							133.84
	22.3							48.7416
	33.2							103.082
	32.6							98.9187
	35.6							121.564
	21.7							46.7729
	35.2							118.268
	26.5							65.0487
			10.8						58.4724
D10	34						D10	108.908
	27.5							69.6757
	28.5							74.6318
	33							101.675
	23.5							52.9311
	34							108.908
	38.4							147.355
	28							72.1112
	32							94.9233
	39							153.557
	21.8							47.0954
	35.9							124.096
	39							153.557
	33.9			15.9				108.162	0
	23.1							51.4961
	24.5							56.6962
	28.1							72.6084
	29.6							80.4916
	17.6							35.2891
	22.8							50.4454
D11	36	x					D11	105.362
	27.4	x	10.8					47.806	58.4724
	46.3			41.8				253.584
	39.1							154.616
	26.3							64.1609
	46.4							255.332
	38.8							151.461
	40.3							167.906
	30.6							86.2171
	36.8							132.013
	25.3							59.9001
	32.8							100.288
	29.4							79.393
	48.2							288.95
	36.6							130.211
	35.7							122.402
	37.2							135.692
	38.4							147.355
	36.4							128.434
	32.2			21.8				96.2368
	22							47.7471
	27.7							70.6399
K01	35.6				16.8		K01	121.564		117.937
	45.9				23.6			246.709		170.183
	45.8							245.019
	38				25.4			143.36		184.229
	25.5				27.3			60.729		199.142
	29.3							78.8493
	42.4				15.7			193.97		109.627
					12.6					86.4655
					31.7					233.984
	43.4				15.3			207.768		106.617
	34.8				32.2			115.062		237.969
K02	31.3				43.7		K02	90.4655		330.843
	46.1							250.122
	37.8							141.403
	38.7							150.424
	30							82.7347
	33							101.675
	49.5				27			315.949		196.782
	39.5				41.7			158.925		314.536
K03	40.5				42.7		K03	170.229		322.682
	47.5				43.6			275.38		330.027
	46.8				22.6			262.448		162.415
					20.4					145.423
	49.9			23.2	20.2			324.754		143.886
	31.9				11.5			94.2733		78.3495
	47.5				16.1			275.38		112.644
					10.2					68.8371
					14.5					100.614
					31.8					234.78
					13.8					95.3834
	32.3				11.2			96.9004		76.1464
	44.5				11			224.081		74.6803
	41.1				26.6			177.394		193.638
	54.3				10			439.402		67.3819
					14.8					102.862
					15.2					105.865
					46					349.67
K04	39			22.9	32.2		K04	153.557		237.969
	36.3				24.3			127.554		175.635
					13.9					96.1294
					11					74.6803
					11					74.6803
	27.7				25.5			70.6399		185.012
	24.8				22.5			57.8771		161.64
	25.2				26.9			59.4899		195.995
	37.6				35.5			139.473		264.387
	28.6							75.1464
	38							143.36
	36.4							128.434
K05	18.6			10.2	21.2		K05	37.7992		151.586
	19.4			11.1	13.2			39.9353		90.9164
	23.5				17			52.9311		119.453
					17.8					125.53
					16.3					114.155
					10.6					71.7543
					12.3					84.2463
					24					173.297
					16.5					115.667
					14.8					102.862
					13.5					93.1479
					11.5					78.3495
					18.5					130.864
					22.5					161.64
					27.6					201.504
					19					134.685
					31					228.414
					30.3					222.854
	31.1		15.7	14	25.5			89.2307	102.99	185.012
	13.7							26.9932
	23.2			10.4	17.7			51.8512		124.769
	32.6				18.2			98.9187		128.576
	18.8				25.2			38.3223		182.665
K06					11.1		K06			75.4131
					13.1					90.1735
				10.6	35.1					261.174
					11.2					76.1464
					11.1					75.4131
					13.8					95.3834
					27.3					199.142
					13.6					93.8926
					19.2					136.215
					41					308.842
					29.2					214.137
					26.8					195.209
					31.4					231.596
					26.7					194.423
					13					89.431
					26.1					189.713
					21.3					152.358
					22.5					161.64
					22.2					159.315
					34.9					259.568
				32.8	17.6					124.008
				13.1	12.7					87.2062
				10.2	31.1					229.209
				13.7	11					74.6803
				11.6	41.1					309.655
				12.4	14.1					97.6226
					36.8					274.848
					27.4					199.929
					38.8					291
K07	34.3						K07	111.176
	29							77.2405
	29.5							79.9404
	27.6							70.1561
	42.2							191.323
	22.8			21	12.8			50.4454		87.9473
	34.4				11			111.942		74.6803
	26				14			62.8518		96.8758
					18.7					132.392
					12.4					84.9855
					11.6					79.0848
	24			13.8	11.9			54.7813		81.294
	21.7				10.9			46.7729		73.948
	32				12.7			94.9233		87.2062
	30				14.4			82.7347		99.8657
	25.4				11			60.3132		74.6803
	31.1							89.2307
	31.8			19.1	14.9			93.6277		103.612
	25.3				10			59.9001		67.3819
	35.6				11.9			121.564		81.294
	29.4				14.8			79.393		102.862
	28.6				15.1			75.1464		105.114
	28.4				16.8			74.1207		117.937
	34.5				10.4			112.714		70.2946
	41.3							179.849
	32.4							97.5685
	30.6							86.2171
K08	31.1						K08	89.2307
	48.2							288.95
	49.6							318.128
	26.1							63.2851
	31.5		21.5		14.6			91.7174	165.726	101.363
	20				11.1			41.6162		75.4131
	42.1							190.013
	30							82.7347
	27.4				13.4			69.1986		92.4037
	19.5				10.8			40.2106		73.2162
	36							124.952
	29.5							79.9404
	23.5							52.9311
	35.8							123.246
	16.2							32.0524
	23.5							52.9311
	24.8							57.8771
	19.6							40.4879
	28.9							76.7116
	21.2							45.1932
K09	25.7	x			17			40.8922		119.453
	33.6						K09	105.955
	36.5							129.32
	36.8							132.013
	39.2							155.682
	34.8							115.062
	10.7		11.4		30			21.9648	63.4571	220.474
	19.5				23			40.2106		165.519
	32.5				19			98.2413		134.685
	46.2							251.847
	25.7							61.5694
	39.6							160.021
	18.7							38.0598
	16.2							32.0524
	17.2							34.3323
	12.1							24.1828
	12.6							25.0281
	18.7							38.0598
K10	29.9		10.2				K10	82.1681	53.6279
	30.8			12.8				87.4101
	18.6							37.7992
	22							47.7471
	22							47.7471
	31.5							91.7174
	19.8							41.0482
	15.5							30.5472
	27							67.3225
	27.2							68.2541
	33.2				30.5			103.082		224.441
					29					212.555
	23.5				17.5			52.9311		123.248
	29.3				20.8			78.8493		148.502
	29.3				17.9			78.8493		126.291
	16.6				17.5			32.9456		123.248
	27							67.3225
	33.8							107.421
	23.3							52.2087
	22.8							50.4454

## Sheet: shrub
			Pine		Spruce		Birch		Aspen		CitiDec		celms
			<1m	>1m	<1m	>1m	<1m	>1m	<1m	>1m	<1m	>1m
	D01	N	3								9	1	1
		S	7				1
		E	18					1
		W	19					2
	D02	N	6	2					1	1		1	1
		S	16	16				1			1
		E	76	2			2	1					3
		W	10	2			2	7			4	9	1
	D03	N									2
		S	4
		E	6	1							5
		W									1	2
	D04	N	15	2
		S	38				1
		E	1	2				2				2
		W	11				1				2		1
	D05	N	29				5				3	1
		S
		E	6	4							2	4
		W	2	1
	D06	N	4				2	2			5	5	2
		S	3						1
		E
		W	5	4								4	1
	D07	N	36									4
		S	1						1		12	3
		E	19								6	2
		W									3	13
	D08	N	10	2			1	2	15		10	1
		S	22	12							4	2
		E	20	3								1
		W	19
	D09	N						1			4	7
		S		1			6				27	62
		E									19	78
		W						1			14	18
	D10	N	17	2			2	5			1	2
		S									2	3
		E	6	5				1			2	4
		W						2			11	2
	D11	N					11	6			8	14
		S									3	3	1
		E						2			17	16
		W						3			3	16
	K01	N			6	3					8	2	4
		S				5					18	34
		E			2	6					2	7	2
		W			5	28					3	5	2
	K02	N				2					17	8
		S			2		1				51		4
		E			3	2	9			1	4	5	3
		W			4						12		3
	K03	N			43	3		17				15
		S				12					7	4
		E			4	2					9	9
		W			3	12					14	2
	K04	N				2					5	3
		S		.	2	1							1
		E									2		6
		W			2	3					4	1	2
	K05	N										1
		S				8					3
		E			1		1				8	4
		W			1	1					1		1
	K06	N			1	11			13	5	3	3
		S	3		1				20	21	3
		E				1						1
		W			1						19
	K07	N				9							1
		S			1	4					1
		E			1	8			1				3
		W				14					3
	K08	N	53		4	5	1
		S				5	1	1
		E			4	5	1	3		3
		W	3	3	3	3		1	2
	K09	N	35	11	1	2
		S		1	2			1
		E	8	7	1
		W
	K10	N	2				6	18
		S			1	3
		E			6		1	1			6	1
		W											3

## Sheet: volume
										volume=4/3*pi*length*width1*width2
			suga	DBH	bojājumi	Vain.top	Vain.bot	Plat1	Plat2	Volume					suga	DBH	pusdziv	Vain.top	Vain.bot	Plat1	Plat2	Volume				suga	DBH	pusdziv	Vain.top	Vain.bot	Plat1	Plat2	Volume
	D01	N	Pine	42.2	x	32.07	20.6	5.7	3.95	135.218				E	Birch	5.7		8.5	2.7	3	2.5	22.7765		D05	E	Spruce	8.4		7.2	0.1	3.8	3.7	52.2688
		S		34.7	x	26.3	19.5	2.54	2.55	23.0612				W		15.3		17.8	5.9	3.95	3.82	94.0169		K01	N		16.8		15.2	1.1	4.65	5.4	185.381
				31	x	28.7	19.3	3	2.46	36.3231						11.2		17.9	3	4.3	3.62	121.44					23.6		21.3	1.7	4.35	5.4	241.067
		E		39		27.7	14	3.5	4.73	118.754			D04			5		10.5	2	3.37	2.97	44.5455			S		25.4		20.1	1.5	6.72	6.1	399.219
				40.7		24	15.1	3.55	4.5	74.444						11		13	4	3.2	3.58	53.9851					27.3		20.7	1.6	5.8	5.85	339.325
		W		29.8		28.5	19.8	2.8	3	38.2646						8		10	4	2.98	2.53	23.6857			E		15.7		14.6	3.8	4.53	4.52	115.787
				44.5		29.4	16.8	6.7	6.5	287.314			D05	E		8		11.6	0.9	2.8	2.3	36.0801					12.6		14.9	5.1	4.1	4.55	95.7238
	D02	N		26.4		19.6	16.1	2.28	3.84	16.0447						8.9		10.2	3.4	2.8	2.5	24.9233					31.7		30.1	13.8	5.05	4.75	204.725
				28.2		23	17	5.15	5.9	95.4573			D06	W		18.7	x	20.1	4.6	7	5	284.052			W		15.3		13.8	1.3	3.4	3.8	84.5612
		S		34.8		24.8	14.1	5.98	7.37	246.917			D07	N		9.2		10.9	3.5	3.2	3	37.1965					32.2		29.6	2.9	3.7	3.75	193.974
				27.5		25.3	13.4	5.37	2.32	77.6261				W		9.1		8.1	2.2	4.4	3.8	51.652		K02	N		43.7		29	1.5	6.55	5.8	547.017
		E		26.3		20	13.7	2.4	3.46	27.3922						6.7		8.8	1.6	2.15	2.5	20.2633			R		27		28.9	4.6	4.4	4.6	257.523
				35.7		25.9	15.6	5.14	5.07	140.542			D08	N		9.1		12.8	2.2	2.5	3.05	42.3199					41.7		32.4	2.4	5	5.25	412.334
		W		45.4		27.4	14.1	6.38	5.9	262.134						11.6		13.9	4.3	2.82	2.36	33.4527		K03	N		42.7		35.3	8.4	5.7	5.05	405.431
				8		11	3.7	2.85	3.1	33.7698				S		10.7		12.8	2.8	3.5	4	73.3038					43.6		35.3	11.2	4.45	5.24	294.244
	D03	N		16.4		16.5	13.7	2.9	2.2	9.35357			D09	W		10.8		11.4	1.3	3.2	3.4	57.5372					20.4		20.4	9.4	4	3.94	90.7711
				25		17.5	14.9	3.7	5.9	29.7184			K08	S		21.5		23.1	8.8	2.82	3.32	70.1006					22.6		22.5	6.5	6.4	6.2	332.422
		S		17.4		16	13	3.72	5.03	29.3921			K09	S		11.4		13.8	7.7	3	2.6	24.9128			S		20.2		20	1.9	5.75	5.9	321.512
				31.3		22.6	12.2	5.77	7.5	235.651			K10	N		10.2		10.8	5.3	3.1	1.64	14.6409					16.1		19.1	8.9	3.3	3.3	58.1603
		E		25		25	11	2.88	5.37	113.369																	31.8		30.8	9.1	3.45	2.5	97.9981
				34.6		24	15.9	6.37	6.45	174.254													ārpuslaukuma		E		11.2		10.6	3.9	3.5	3.6	44.2022
		W		32		26.3	17.3	4.73	5.27	117.466																	11		12.6	5.8	4	4.8	68.3611
				16.7		17.2	10.7	2.47	3.75	31.5239																	26.6		25.3	6.3	6.2	5.5	339.24
	D04	N		13.6	x	13	11.2	2.1	2.05	4.05737															W		14.8		15.8	2.8	3.9	3.34	88.6652
				25	x	22.7	16	3.47	3.78	46.0145														K04	N		32.2		27.2	7.1	5.9	5.9	366.352
		S		25.8		24	17	4.1	2.8	42.0764																	24.3		24.3	9.7	6.5	6.25	310.56
				27.4	x	28	21	2.5	2.56	23.4572																	13.9		16.3	7.2	3.4	4.3	69.6606
				22		23	14	3.42	2.73	43.9977															S		25.5		25	1.3	6.5	4.4	354.906
		W		28.3		23	16	2.93	3.64	39.09																	22.5		24.3	2.2	3.7	5.6	239.762
				35.3		28.5	18.5	4.03	2.94	62.037															W		26.9		23.5	5.1	6.8	6.6	432.384
	D05	N		30		27.6	20.7	3.1	2.8	31.3594																	35.5		24.3	3.2	8	7.9	698.229
				43.3	x	24	16.9	5.22	3.3	64.0385																	36.4		31.4	21.8	4.71	3.5	82.8626
				37		23	19.3	3	2	11.6239														K05	N		21.2		20.6	3.7	5.2	3.3	151.846
		S		40.3		26.8	13.3	2.2	5.2	80.8646															S		17.8		17.1	10.3	3.4	3.42	41.4012
				38.7		22.4	11.8	8.3	4.9	225.724																	16.3		20.6	12.6	2.37	2.9	28.7896
		E		34	x	22.6	15	4.75	3.3	62.3763																	10.6		12.6	9.5	1.9	3.1	9.56039
				57		32.5	17.5	8.7	9.3	635.466																	12.3		10.3	7.8	3.45	3.15	14.2255
		W		50.4		22.8	9.2	6.2	6.8	300.219																	24		23.5	10.5	3.05	3.3	68.5103
	D06	N		38	x	30.1	20.2	2.9	3.35	50.3589															E		22.5		24.2	9.2	2.95	2.3	53.2893
				38.8		20.2	14.2	6.7	6.7	141.026																	27.6		26.8	11.3	1.6	2.6	33.7616
		S		39	x	27.8	19.3	3.2	5	71.2094															W		17.7		20.2	4.5	4.2	3.3	113.936
				37.2		29.2	17.8	5.75	3.93	134.885	ārpus laukuma													K06	N		13.1		11.2	1.7	3.45	3.2	54.915
		E		30.6	x	25.4	17.8	3.64	3.2	46.3515																	11.1		11.7	4.3	3.6	2.3	32.0819
				24.2	x	23.6	16	2.6	3.01	31.1424															S		35.1		28.6	14.2	5.92	5.3	236.569
	D07	S		47	x	30	15.2	4.55	6	211.555																	13.8		16.3	11.8	3	3	21.2058
				39.7	x	30.5	15.9	3.8	5.55	161.223																	27.3		27.8	11.6	3.8	3.65	117.65
		N		43	x	30	15.8	2.94	6.2	135.527																	41		29.4	10.8	5	3.85	187.475
		R		37.9		26.5	12.4	5.7	5.55	233.553															E		26.7		24	10.8	3.8	3.35	87.9834
	D08	N		38.5	x	26.1	12	3.63	3.96	106.125																	26.1		26.9	10.2	4.55	3.2	127.314
		S		38.3		25.2	13	6.4	4.32	176.613																	34.9		28.1	12.2	2.9	4.5	108.644
				29.1		22	14.8	4.15	4.25	66.4918															W		41.1		30.4	12.9	6.3	5.17	298.447
		E		46.7		23.4	8.3	8.95	7.1	502.408																	36.8		30.6	12.7	3.8	4.3	153.145
		W		30.4		29.7	22.6	2.8	2.6	27.0638																	38.8		30.7	14.5	3	4.5	114.511
				27.2		27.4	21.1	2	2.8	18.4726														K07	D		11		11.9	4.9	2.63	3.6	34.702
				42.2		32.9	20.1	5.25	5.6	197.041																	14		14.1	4.9	3.7	3.9	69.5109
				34		29.3	20.4	4.4	4.45	91.2434															E		11.9		12.8	3.8	3.98	2.5	46.8883
	D09	N		42.7		27.9	17.2	6.3	3.35	118.241																	14.4		12.9	2.5	4.4	2.5	59.8997
				32.6		29	18.2	2.82	6.71	107.003															W		14.9		14.5	4.4	4.2	3	66.6332
				35.9		31.5	19.8	4.2	4.67	120.157																	15.1		14.2	3.1	4	3.1	72.0681
		S		35.2		28.8	17.2	5.02	5.05	153.976																	35.6		29.5	18	5	2	60.2139
				39		31.6	19.4	5.3	5.35	181.129																	28.6		27.7	22.2	2.55	3.2	23.4991
				34.7		29.4	17.7	4	4.73	115.906																	41.3		29.4	18.3	4.8	2.5	69.7434
		E		37		28.9	21.5	4.85	5.02	94.3356														K08	E		14.6		11.6	3.9	3.4	4	54.8313
				33.2		28.8	18.1	5.05	5.3	149.951																	13.4		11.3	2.6	2.9	2.9	38.3102
				35.6		29.8	20.5	4.5	4.58	100.36														K09	S		30		22.3	0.6	7.3	7	580.603
		R		21.7		24.9	17.8	3.75	1.84	25.6511																	23		15.4	0.7	6.65	6.6	337.817
				35.2		25.3	13.8	4.53	5.9	160.934																	17		12.8	2.3	4.9	5.1	137.39
				26.5		27.2	16.5	3.75	3.12	65.5493															E		19		13.7	0.8	4.3	4.7	136.507
	D10	N		34		26.1	16	5.34	4.5	127.079														K10	E		30.5		23.8	6	6.2	4.6	265.808
				28.5		27	14.9	2.8	2.76	48.9611																	29		24.5	5.7	4.2	3.1	128.164
				33		25.8	14.2	3.73	3.53	79.9724															W		17.5		19.4	5	4.7	3.6	127.574
		D		38.4		27.2	15.1	4.57	6.75	195.436																	20.8		19.6	5.1	2.65	3	60.3578
				28		27.2	18	2.77	2.8	37.3615																	17.5		15.6	1.3	4.5	5.9	198.792
				39		28.3	17.3	5.1	4.37	128.364
		E		21.8		20.1	10.7	2.12	4.75	49.5628
				35.9		26.7	17.8	5.05	3.3	77.6594
				39		27.8	15.7	4.4	6.35	177.015
		W		33.9		27.3	15.2	4.1	4	103.903
				23.1		24.3	16.2	3.8	2.6	41.9026
				29.6		27.2	16.7	3.65	3.8	76.2543
	D11	N		46.3		27.8	18.6	5.5	7.8	206.654
				36		29	17.9	5.9	6	205.743
		D		39.1		25.5	14.1	7.35	6.9	302.719
				26.3		18.8	10.1	3.8	3.2	55.3926
		A		38.8		28.3	16.6	4.37	6.15	164.642
				30.6		28	14.7	3.76	2.6	68.0787
				27.4		23.9	18.1	1.8	1.9	10.3861
				36.8		28.7	16.5	4.26	5.55	151.029
		R		29.4		25.9	16.5	2.9	3	42.8199
				48.2		28.3	12.3	8.3	7.35	511.074
				36.6		29.3	16.8	4.8	4.8	150.796
				38.4		28	11	3.72	4.8	158.939
	K01	N		35.6		30.9	20.6	5.52	3.85	114.613
				45		30.7	17.9	6.1	4.33	177.022
				45.8		32.1	19.6	4.83	6.53	206.428
		D		38		29.6	21	4.25	5.43	103.917
				25.5		20.7	14.4	3.52	3.6	41.8008
				29.3		28.5	19.9	2.04	3.09	28.3848
		E		42.4		35.4	23.8	9.23	8.3	465.304
		W		43.4		32.5	17.4	7	9.9	547.909
				34.8		33.5	22.5	3.4	4.85	94.9756
	K02	N		31.3		26.1	15.3	3.3	6.2	115.699
				46.1		30.4	16.7	10.1	9.05	655.676
		S		37.8		33.9	20.9	5	4.2	142.942
		E		38.7		28.1	14.3	2.5	6.4	115.611
				30		26.7	17.1	1.65	5.5	45.6159
				33		27.7	18.3	4.5	4	88.5929
		W		49.5		31.7	17.4	5.37	5.3	213.101
				39.5		33.5	16.5	3.6	8.2	262.763
	K03	N		40.5		34.3	24.3	2.7	1.7	24.0332
				47.5		35	26.1	6.6	5.5	169.159
				46.8		38.5	25.9	6.6	5	217.712
		S		49.9		35.7	19.7	3.5	5.55	162.734
				31.9		27.5	19.2	3.71	5.25	84.6467
				47.5		32.6	23.1	5.2	7.9	204.34
		E		32.3		34.4	24.4	5.2	3.15	85.7655
				44.5		36.3	19.6	5.85	5.83	298.222
				41.1		35	22.9	5.8	6.1	224.152
		W		54.3		38.3	28.3	5.3	6.35	176.217
	K04	N		39		30.3	19.7	5.55	6.1	187.9
				36		30.9	20.5	3.9	4.3	91.3198
		S		27.7		21.6	13.4	5.7	4.1	100.339
				24.8		20.8	13.9	2.95	5.5	58.6182
		E		37.6		28.2	15.6	5.25	4.98	172.488
				28.6		27.2	19.6	4.3	3.65	62.4559
				38		31.2	18.4	4.9	6	197.041
		W		36.4		31.4	21.8	4.71	3.5	82.8626
	K05	N		18.6		21.1	12.7	2.8	3.05	37.5609
				19.5		23.2	15.3	1.5	2.1	13.0298
				23.5		23.7	16.4	5.2	3.8	75.5281
		E		31.1		28.1	19.5	2.07	3.74	34.8609
				13.7		22.4	17.8	1.6	2.07	7.97713
		W		23.2		25	16.4	3.2	3.4	48.9921
				32.6		25	14.7	4.13	5	111.367
				18.8		24.2	1.8	1.8	3.42	72.2013
	K07	N		29.5		26.6	16.1	3.5	4.6	88.5144
				27.6		23.7	15.5	4.6	4.8	94.8007
				42.2		31.1	19.8	3.5	5.7	118.037
		S		34.4		31.8	22.7	5.9	5.1	143.371
				26		25.8	17.1	4.73	3.6	77.5678
				26		25.8	17.1	4.73	3.6	77.5678
		A		21.7		27.2	17.2	2.03	2.4	25.5097
				32		29.4	20	5	3.45	84.9015
		W		35.6		29.5	18	5	2	60.2139
				28.6		27.7	22.2	2.55	3.2	23.4991
				41.3		29.4	18.3	4.8	2.5	69.7434
	K08	N		31.1		24.9	14.3	3.6	3.96	79.1229
				48.2		29.5	15.8	5.3	9.7	368.78
		S		31.5		26.5	15.3	3.4	4.3	85.7362
				42.1		29.9	16.8	7.42	6.3	320.638
		E		27.4		25	17.5	5.1	5.6	112.155
				19.5		19.4	14.5	3.86	4.6	45.5554
		R		38.5		26.8	17.3	7.1	4.9	173.052
				19.6		19	14.5	1.75	2.92	12.0402
				21.2		25.6	20.4	2.4	1.4	9.14832
	K09	N		33.6		28.9	22.5	2.5	4.63	38.7882
				36.5		29.5	20.5	6	6	169.646
				36.8		31.8	23.1	2.65	4.33	52.2699
		S		19		15.2	8.2	4.95	2.82	51.1624
				25.7		20	13.5	4.45	5.12	77.5429
		E		32.5		29.2	18.8	5.65	3.1	95.3767
				46.2		31.8	19.1	6.74	4.33	194.066
				39.6		32.1	22.1	4.72	3.5	86.4985
		W		17.2		10.9	6.6	4.2	4	37.8248
				12.1		9.4	6	2.26	2.74	11.0239
				18.7		9.6	7	3.8	4.2	21.7273
	K10	N		29.9		19.6	10.9	6.5	5.35	158.411
		S		30.8		27	17.7	4.8	5.6	130.891
				22		25.1	18.6	2.7	3.2	29.4053
				22		27.8	20	4	1.55	25.3212
		E		33.2		24.7	12.8	5.3	5.1	168.419
		W		23.5		25.4	17.1	1.6	2.95	20.5125
				29.3		25.2	16.1	6.95	3.4	112.591
				23.3		26.6	20.2	2.6	2.95	25.7024

## Sheet: bildes
		Daug un Kraslavas priedes			Priede		volume=4/3*pi*length*width1*width2											Bērzi												Bildes
				DBH	Volume	bojājumi												DBH	Volume										egle
				42.2	135.218	x												5.7	22.7765										DBH	Volume
				34.7	23.0612	x												15.3	94.0169										8.4	52.2688
				31	36.3231	x												11.2	121.44										16.8	185.381
				39	118.754	x												5	44.5455										23.6	241.067
				40.7	74.444	x												11	53.9851										25.4	399.219
				29.8	38.2646	x												8	23.6857										27.3	339.325
				44.5	287.314	x												8	36.0801										15.7	115.787
				26.4	16.0447	x												8.9	24.9233										12.6	95.7238
				28.2	95.4573	x												18.7	284.052										31.7	204.725
				34.8	246.917	x												9.2	37.1965										15.3	84.5612
				27.5	77.6261	x												9.1	51.652										32.2	193.974
				26.3	27.3922	x												6.7	20.2633										43.7	547.017
				35.7	140.542	x												9.1	42.3199										27	257.523
				45.4	262.134	x												11.6	33.4527										41.7	412.334
				8	33.7698	x												10.7	73.3038										42.7	405.431
				16.4	9.35357	x												10.8	57.5372										43.6	294.244
				25	29.7184													21.5	70.1006										20.4	90.7711
				17.4	29.3921													11.4	24.9128										22.6	332.422
				31.3	235.651													10.2	14.6409										20.2	321.512
				25	113.369																								16.1	58.1603
				34.6	174.254																								31.8	97.9981
				32	117.466																								11.2	44.2022
				16.7	31.5239																								11	68.3611
				13.6	4.05737																								26.6	339.24
				25	46.0145																								14.8	88.6652
				25.8	42.0764																								32.2	366.352
				27.4	23.4572																								24.3	310.56
				22	43.9977																								13.9	69.6606
				28.3	39.09																								25.5	354.906
				35.3	62.037																								22.5	239.762
				30	31.3594																								26.9	432.384
				43.3	64.0385																								35.5	698.229
				37	11.6239																								36.4	82.8626
				40.3	80.8646																								21.2	151.846
				38.7	225.724																								17.8	41.4012
				34	62.3763																								16.3	28.7896
				57	635.466																								10.6	9.56039
				50.4	300.219																								12.3	14.2255
				38	50.3589																								24	68.5103
				38.8	141.026																								22.5	53.2893
				39	71.2094																								27.6	33.7616
				37.2	134.885																								17.7	113.936
				30.6	46.3515																								13.1	54.915
				24.2	31.1424																								11.1	32.0819
				47	211.555																								35.1	236.569
				39.7	161.223																								13.8	21.2058
				43	135.527																								27.3	117.65
				37.9	233.553																								41	187.475
				38.5	106.125																								26.7	87.9834
				38.3	176.613																								26.1	127.314
				29.1	66.4918																								34.9	108.644
				46.7	502.408																								41.1	298.447
				30.4	27.0638																								36.8	153.145
				27.2	18.4726																								38.8	114.511
				42.2	197.041																								11	34.702
				34	91.2434																								14	69.5109
				42.7	118.241																								11.9	46.8883
				32.6	107.003																								14.4	59.8997
				35.9	120.157																								14.9	66.6332
				35.2	153.976																								15.1	72.0681
				39	181.129																								35.6	60.2139
				34.7	115.906																								28.6	23.4991
				37	94.3356																								41.3	69.7434
				33.2	149.951																								14.6	54.8313
				35.6	100.36																								13.4	38.3102
				21.7	25.6511																								30	580.603
				35.2	160.934																								23	337.817
				26.5	65.5493																								17	137.39
				34	127.079																								19	136.507
				28.5	48.9611																								30.5	265.808
				33	79.9724																								29	128.164
				38.4	195.436																								17.5	127.574
				28	37.3615																								20.8	60.3578
				39	128.364																								17.5	198.792
				21.8	49.5628
				35.9	77.6594
				39	177.015
				33.9	103.903
				23.1	41.9026
				29.6	76.2543
				46.3	206.654
				36	205.743
				39.1	302.719
				26.3	55.3926
				38.8	164.642
				30.6	68.0787
				27.4	10.3861
				36.8	151.029
				29.4	42.8199
				48.2	511.074
				36.6	150.796
				38.4	158.939
				35.6	114.613
				45	177.022
				45.8	206.428
				38	103.917
				25.5	41.8008
				29.3	28.3848
				42.4	465.304
				43.4	547.909
				34.8	94.9756
				31.3	115.699
				46.1	655.676
				37.8	142.942
				38.7	115.611
				30	45.6159
				33	88.5929
				49.5	213.101
				39.5	262.763
				40.5	24.0332
				47.5	169.159
				46.8	217.712
				49.9	162.734
				31.9	84.6467
				47.5	204.34
				32.3	85.7655
				44.5	298.222
				41.1	224.152
				54.3	176.217
				39	187.9
				36	91.3198
				27.7	100.339
				24.8	58.6182
				37.6	172.488
				28.6	62.4559
				38	197.041
				36.4	82.8626
				18.6	37.5609
				19.5	13.0298
				23.5	75.5281
				31.1	34.8609
				13.7	7.97713
				23.2	48.9921
				32.6	111.367
				18.8	72.2013
				29.5	88.5144
				27.6	94.8007
				42.2	118.037
				34.4	143.371
				26	77.5678
				26	77.5678
				21.7	25.5097
				32	84.9015
				35.6	60.2139
				28.6	23.4991
				41.3	69.7434
				31.1	79.1229
				48.2	368.78
				31.5	85.7362
				42.1	320.638
				27.4	112.155
				19.5	45.5554
				38.5	173.052
				19.6	12.0402
				21.2	9.14832
				33.6	38.7882
				36.5	169.646
				36.8	52.2699
				19	51.1624
				25.7	77.5429
				32.5	95.3767
				46.2	194.066
				39.6	86.4985
				17.2	37.8248
				12.1	11.0239
				18.7	21.7273
				29.9	158.411
				30.8	130.891
				22	29.4053
				22	25.3212
				33.2	168.419
				23.5	20.5125
				29.3	112.591
				23.3	25.7024
